# Supplementary material for: Naturally Available Flavonoid Aglycones as Potential Antiviral Drug Candidates against SARS-CoV-2
Source: Molecules. 2021 Oct 29;26(21):6559. doi: 10.3390/molecules26216559 (PMC8587465; doi:10.3390/molecules26216559)
Supplement: Supplementary file 1 [file molecules-26-06559-s001.zip]

Archive with 1 entries (1 files):
- molecules-1433028-supplementary.pdf
